# Supplementary material for: Machine Learning-Assisted Dual-Marker Detection in Serum Small Extracellular Vesicles for the Diagnosis and Prognosis Prediction of Non-Small Cell Lung Cancer
Source: Nanomaterials (Basel). 2022 Feb 28;12(5):809. doi: 10.3390/nano12050809 (PMC8912499; doi:10.3390/nano12050809)
Supplement: Supplementary file 1 [file nanomaterials-12-00809-s001.zip]

Archive with 1 entries (1 files):
- nanomaterials-1582967-supplementary.pdf
